# Supplementary material for: Identification of Renoprotective Phytosterols from Mulberry (Morus alba) Fruit against Cisplatin-Induced Cytotoxicity in LLC-PK1 Kidney Cells
Source: Plants (Basel). 2021 Nov 17;10(11):2481. doi: 10.3390/plants10112481 (PMC8623081; doi:10.3390/plants10112481)
Supplement: Supplementary file 1 [file plants-10-02481-s001.zip]

Archive with 1 entries (1 files):
- plants-1453501-supplementary.pdf
